# Supplementary material for: N-methyl Benzimidazole Tethered Cholic Acid Amphiphiles Can Eradicate S. aureus-Mediated Biofilms and Wound Infections
Source: Molecules. 2022 May 30;27(11):3501. doi: 10.3390/molecules27113501 (PMC9182351; doi:10.3390/molecules27113501)
Supplement: Supplementary file 1 [file molecules-27-03501-s001.zip]

Archive with 1 entries (1 files):
- molecules-1686548-supplementary.pdf
